# Supplementary material for: An Efficiency Comparison of Document Preparation Systems Used in Academic Research and Development
Source: PLoS One. 2014 Dec 19;9(12):e115069. doi: 10.1371/journal.pone.0115069 (PMC4272305; doi:10.1371/journal.pone.0115069)
Supplement: S1 Materials — Explanations are provided in S2 Materials. (XLSX) [file pone.0115069.s001.xlsx]

## Sheet: Knauff&Nejasmic
Geschl	Alter	ZeitGesamt	Kenntnisse	VERSION	Software	MonateS	MonatePC	StdSoft	StdPC	Beherrschen	Anstrengung	Frustration	Freude	AUFGA1	AUFGA2	AUFGA3	AUFGA4	AUFGA5	AUFGABE	SELBST1	SELBST2	SELBST3	SELBST4	SELBST5	SELBSTB	Steuer1	Steuer2	Steuer3	Steuer4	Steuer5	STEUERB	ERWART1	ERWART2	ERWART3	ERWART4	ERWART5	ERWART	FEHLERT1	Fehlert2	Fehlert3	Fehlert4	Fehlert5	FEHLERT	INDIVID1	INDIVID2	INDIVID3	INDIVID4	INDIVID5	Individual1
1	24	960	1	1	1	120	120	2	40	3	3	4	3	0	0	2	1	0	0.6	-1	0	-2	-1	-3	-1.4	3	0	2	0	-3	0.4	0	-1	1	2	0	0.8	2	1	0	1	-2	0.4	2	0	-2	-1	3	0.4
2	25	480	2	1	1	120	120	1	60	5	6	2	4	2	2	1	3	2	2	0	-1	0	-2	-1	-0.8	3	-1	0	3	1	1.2	2	0	-2	3	2	1	-2	0	-3	0	1	-0.8	1	2	-2	0	1	0.2
2	23	1536	1	1	1	96	108	4	20	5	2	1	5	1	1	-1	2	2	1	2	2	1	1	1	1.4	3	2	2	3	2	2.4	3	2	2	2	2	2.2	2	2	-1	1	-2	0	-2	-2	-1	-1	2	-0.8
1	25	400	2	2	1	50	70	2	10	4	2	2	4	1	1	1	1	0	0.8	1	2	0	-1	-1	0.2	2	1	0	1	1	1	2	1	2	1	1	1.4	2	0	2	2	0	1.2	0	1	-3	2	2	0.8
1	29	8640	1	1	1	144	168	15	45	6	1	0	5	2	2	2	0	2	1.6	1	1	2	2	1	1.4	3	3	3	2	3	2.8	2	1	3	2	2	2	0	2	1	1	1	1	1	2	1	1	2	1.4
2	30	960	1	1	1	120	180	2	40	2	5	5	1	0	1	-2	-2	0	-0.6	-2	1	0	-2	-2	-1	2	0	1	2	2	1.4	1	-2	0	0	1	0	-3	0	-2	-2	-2	-1.8	1	1	1	2	1	1.2
2	26	960	1	1	1	60	200	15	30	5	0	2	6	2	3	0	3	2	2	1	2	-3	0	0	0	3	2	2	3	1	2.2	2	3	0	2	3	2	0	3	0	3	1	1.4	2	2	0	2	2	1.6
1	23	3696	1	2	1	132	180	7	35	6	2	2	3	-1	2	2	1	0	0.8	-3	1	1	2	-2	-0.2	3	2	-1	2	0	1.2	-2	0	2	2	-2	0	2	-3	-1	2	-2	-0.4	-2	2	-2	-2	2	-0.4
1	23	96	2	1	1	48	48	0.5	15	4	5	5	1	-2	-2	-1	-2	-1	-1.6	-2	1	-1	-2	-2	-1.2	3	3	1	2	2	2.2	2	3	2	2	1	2	-1	0	-2	1	-1	-0.6	0	1	1	1	2	1
2	24	20	2	2	1	10	120	0.5	30	1	6	5	1	1	0	0	1	0	0.4	1	-1	-1	-1	-1	-0.6	3	3	2	2	2	2.4	1	3	2	2	1	1.8	2	3	2	3	2	2.4	2	1	1	1	1	1.2
2	26	112	2	2	1	14	24	2	20	1	6	6	4	-2	-1	0	-2	-1	-1.2	-2	-1	-2	1	-1	-1	2	-2	2	1	-2	0	0	1	2	2	0	1	-3	2	1	-3	1	-0.4	-2	-3	-3	-1	-2	-2.2
1	24	504	1	1	1	84	96	1.5	28	5	4	3	5	-1	2	-1	-1	-1	-0.4	0	1	-2	1	0	0	3	2	2	1	3	2.2	3	3	3	3	-1	2.2	0	1	2	-3	0	0	-2	-2	-2	-2	-2	-2
1	24	240	2	1	1	120	120	0.5	3	3	3	4	3	1	3	2	0	2	1.6	2	1	-1	0	0	0.4	3	-1	-1	2	0	0.6	2	2	0	0	0	0.8	-1	0	-1	0	-1	-0.6	0	1	2	2	2	1.4
1	21	384	2	2	1	48	72	2	10	5	3	1	4	1	0	1	1	2	1	1	2	2	1	0	1.2	3	3	2	2	1	2.2	0	1	1	2	2	1.2	1	2	2	2	0	1.4	-2	0	0	0	1	-0.2
1	26	86	2	2	1	72	84	0.25	7	2	2	3	4	-1	0	2	0	2	0.6	0	-1	-1	-2	0	-0.8	3	3	1	0	3	2	1	1	1	0	1	0.8	1	-2	-1	0	-2	-1	-2	0	-2	1	-1	-0.8
2	22	6320	1	2	1	158	172	10	24	4	5	6	1	0	-1	0	-2	-1	-0.8	-1	-2	-1	-3	1	-1.2	2	-2	-2	3	3	-0.8	-1	2	2	3	-2	0.8	2	-2	-3	-3	-2	-1.6	-1	1	-2	-2	1	-0.6
1	23	1600	1	2	1	100	100	4	10	5	0	0	7	2	2	-1	3	2	1.6	2	2	2	1	-2	1	3	3	3	3	3	3	2	3	2	2	2	2.2	3	3	-3	0	-3	0	0	2	-2	0	-1	-0.2
1	22	192	2	2	1	48	48	1	5	3	4	4	5	0	2	1	-1	1	0.6	1	1	0	-1	-1	0	2	2	1	2	1	1.6	1	3	3	1	0	1.6	-2	1	-1	0	1	-0.2	-1	0	1	1	-1	0
1	21	576	1	1	1	36	96	4	8	5	5	6	2	1	3	1	2	1	1.6	-1	-2	-1	0	-1	-1	3	2	2	3	1	2.2	1	1	2	2	1	1.4	1	2	0	0	1	0.8	2	2	1	0	1	1.2
2	30	480	2	2	1	40	96	3	10	5	3	5	3	2	1	0	-1	0	0.4	-1	0	-1	-2	0	-0.8	3	2	2	1	1	1.8	2	1	0	3	2	1.6	-1	0	-1	1	-2	-0.6	-2	0	-1	1	1	-0.2
2	33	480	4	3	2	24	120	5	10	4	1	1	6	2	3	3	2	2	2.4	1	1	0	0	1	0.6	3	0	2	0	-1	0.8	2	2	3	2	3	2.4	2	2	3	2	2	2.2	2	1	-2	1	1	0.6
2	27	720	3	3	2	60	15	3	30	6	1	1	7	3	2	2	3	2	2.4	3	3	1	2	1	2	3	3	3	1	3	2.6	2	3	1	2	3	2.2	0	2	1	2	1	0.8	1	2	0	2	1	1.2
1	24	144	4	3	2	18	120	2	8	3	1	0	6	1	3	0	2	3	2	-1	2	0	0	-1	0	3	3	0	2	3	2.2	1	2	1	0	3	1.4	-2	-1	-2	-1	-2	-1.6	0	0	1	2	0	0.6
2	33	640	3	3	2	160	270	1	30	7	4	2	5	2	1	3	1	2	1.8	-2	0	-1	-2	-2	1.2	3	2	0	0	1	1.2	1	1	2	2	1	1.4	3	1	-3	-1	-2	-0.4	-1	-1	-2	-1	-2	-1.4
2	31	2960	3	3	2	74	144	10	45	5	3	2	5	0	2	2	2	2	1.5	-1	1	1	1	-2	0	3	2	2	0	2	1.8	2	3	3	2	1	2.2	3	0	0	2	1	1.2	1	2	-1	3	1	1.2
2	24	240	4	3	2	30	96	2	15	2	4	4	5	1	2	2	1	3	1.8	-2	-1	-1	-2	1	-1	3	1	2	1	2	1.8	1	-1	0	1	1	0.6	-2	-2	-2	-3	-1	-2	1	2	2	1	-1	1.2
2	25	288	4	3	2	24	120	3	25	3	4	3	4	0	1	-1	0	2	0.4	0	0	-1	-2	-1	-0.8	1	0	-1	1	1	0.4	-1	-2	1	-1	0	-0.6	-1	-2	-3	-1	-2	-1.8	1	0	-1	-1	0	-0.2
1	24	1920	3	3	2	48	120	10	60	6	0	0	7	2	-3	0	3	0	0.4	0	0	-3	-3	-3	-1.8	3	3	3	3	3	3	0	3	1	3	-3	0.8	0	3	-3	-3	1	-0.4	0	3	0	0	3	1.2
2	28	120	4	3	2	3	120	10	15	1	3	5	3	0	3	3	1	3	2	-2	0	-2	-2	-2	-1.6	3	3	0	2	1	1.8	1	-2	2	0	1	0.4	-2	-3	-1	0	-2	-1.6	1	1	-1	0	2	0.6
2	27	1200	3	3	2	25	180	12	30	5	1	2	6	2	0	2	3	2	1.8	1	2	3	3	2	2.2	2	3	3	2	3	2.6	3	2	2	3	3	2.6	-1	-2	1	3	1	0.4	3	3	2	3	2	2.6
2	24	120	4	3	2	15	204	2	65	3	4	5	2	1	1	2	0	2	1.2	2	3	-2	-1	-1	0.2	2	2	3	0	2	1.8	1	0	2	2	2	1.4	-1	-2	-2	-3	-3	-2.2	2	2	2	2	2	2
2	25	2112	3	3	2	48	156	11	50	3	0	0	7	1	2	0	3	2	1.6	0	1	1	0	0	0.4	3	3	2	3	3	2.8	2	0	3	3	3	2.2	-3	0	0	0	2	-0.2	1	1	0	0	2	0.8
2	24	600	3	3	2	30	200	5	40	4	4	3	5	-2	2	2	-1	2	1	-3	0	-1	-2	-2	-1.6	3	1	2	2	-1	1.4	1	2	1	0	3	1.4	-1	0	0	0	0	-0.2	-1	0	-2	1	0	-0.4
2	26	360	4	3	2	30	96	3	20	5	4	1	4	-1	1	-2	0	2	0	-2	1	-1	-2	1	-0.6	3	3	1	1	-1	1.4	1	-2	0	-2	2	-0.2	-2	-3	-1	2	1	-0.6	1	1	-2	1	2	0.6
2	28	840	3	3	2	70	144	3	40	4	2	2	5	1	3	2	2	2	2	-3	0	-1	-3	-3	-2	2	1	-2	-2	3	0.4	2	0	-2	3	2	1	-2	-2	0	2	2	0	-2	3	-2	3	0	0.4
2	25	576	3	3	2	48	144	3	40	5	1	2	6	1	2	2	3	2	2	2	3	0	-3	-3	-0.2	3	3	2	3	2	2.6	1	3	3	3	2	2.4	-3	1	2	2	1	0.6	2	1	-1	1	2	1
2	25	864	3	3	2	48	180	4.5	60	5	2	3	3	2	2	0	3	2	1.8	2	1	1	-2	-2	0	3	3	3	3	3	3	1	-2	1	3	2	1	1	-3	-3	1	-2	-1.2	2	2	1	2	3	2
2	23	288	4	3	2	36	60	2	10	4	2	2	5	1	3	3	3	0	2	0	2	-1	-3	-3	-1	3	1	0	0	-2	0.4	0	3	3	3	3	2.4	-3	0	-2	-2	-2	-1.8	2	3	-1	3	3	2
2	28	120	4	3	2	20	144	1.5	20	5	2	2	6	-1	-1	1	-2	1	-0.4	-3	2	-2	-1	-3	-1.4	2	1	1	-2	-1	0.2	2	-2	-1	1	3	0.6	-3	-2	-2	3	-2	-1.2	-2	-2	-2	2	-2	-1.2
2	22	29	4	3	2	36	150	0.2	60	4	1	1	6	-2	1	3	0	2	0.8	-2	1	2	-2	-1	-0.4	2	3	3	2	2	2.4	-1	-2	2	3	2	0.8	-2	-2	-2	-2	-2	-2	-2	-1	-3	1	1	-0.8
[truncated: 21 more columns]
