# Supplementary material for: An Efficiency Comparison of Document Preparation Systems Used in Academic Research and Development
Source: PLoS One. 2014 Dec 19;9(12):e115069. doi: 10.1371/journal.pone.0115069 (PMC4272305; doi:10.1371/journal.pone.0115069)
Supplement: S2 Materials — (TXT) [file pone.0115069.s002.txt]

An Efficiency Comparison of Document Preparation Systems used in Academic Research and Development/Knauff & Nejasmic/ University of Giessen

Knauff&Nejasmic.xlsx

Geschl= sex = 1 female, 2 male
Alter = age
ZeitGesamt= number of hours worked with the software
Kenntnisse = 1 Expert Word; 2 Novice Word; 3 Expert LaTeX; 4 Novice LaTeX
VERSION= 1 till 2007; 2 from 2007; 3 LaTeX
Software = Type of software = 1 Word, 2 LaTeX
MonateS = How long since is the software used (in month)
MonatePC= How long since a PC is used (in month)
StdSoft = Number of hours per week the software is used
StdPC = Number of hours per week a PC is used
Beherrschen = Software abilities = 0 very bad  7 very good
Anstrengung = Tiredness = 7 yes, a lot  0 not at all
Frustration = Frustration = 7 yes, a lot 0 not at all
Freude = Enjoyment = 0 not at all 7 yes, a lot

AUFGA1
AUFGA2
AUFGA3
AUFGA4
AUFGA5
AUFGABE = Suitability for the task

SELBST1
SELBST2
SELBST3
SELBST4
SELBST5
SELBSTB = Self-descriptiveness

Steuer1
Steuer2
Steuer3
Steuer4
Steuer5
STEUERB = Controllability

ERWART1
ERWART2
ERWART3
ERWART4
ERWART5
ERWART = Conformity with user expectations

FEHLERT1
Fehlert2
Fehlert3
Fehlert4
Fehlert5
FEHLERT = Error tolerance

INDIVID1
INDIVID2
INDIVID3
INDIVID4
INDIVID5
Individual1 = Suitability for individualization

LERNFÖ1
LERNFÖ2
LERNFÖ3
LERNFÖ4
LERNFÖ5
LERNFÖR = Suitability for learning

FEHLERSFT = Formatting errors and typos continuous text
FEHLEROFT = Orthographic and grammatical mistakes continuous text
PROZENT1 = Amount of written text in percent continuous text
FEHLENDFT = Missing words and signs continuous text
FEHLERFließtext = Overall mistakes continuous text

FEHLERST = Formatting errors and typos table text
FEHLEROT = Orthographic and grammatical mistakes table text
PROZENT2 = Amount of written text in percent table text
FEHLENDT = Missing words and signs table text
FEHLERTabelle = Overall mistakes table text

FEHLERSFOR = Formatting errors and typos equation text
FEHLEROFOR = Orthographic and grammatical mistakes equation text
PROZENT3 = Amount of written text in percent equation text
FEHLENDFOR = Missing words and signs equation text
FehlerFormel = Overall mistakes equation text
